# Supplementary material for: Wheel Running Improves Motor Function and Spinal Cord Plasticity in Mice With Genetic Absence of the Corticospinal Tract
Source: Front Cell Neurosci. 2019 Mar 19;13:106. doi: 10.3389/fncel.2019.00106 (PMC6433830; doi:10.3389/fncel.2019.00106)
Supplement: Supplementary file 1 [file Table_1.XLS]

## Sheet: Table_1
KEGG_A_class	KEGG_B_class	Pathway	out (290)	All (7538)	Pvalue	Qvalue	Pathway ID	Genes	K_IDs
Human Diseases	Neurodegenerative diseases	Parkinson's disease	21	146	1.49e-07	3.87e-05	ko05012	XLOC_021708;XLOC_000041;mt-Cytb;mt-Nd5;mt-Nd4;mt-Co3;mt-Atp6;mt-Atp8;mt-Co2;mt-Co1;mt-Nd2;mt-Nd1;Cox5b;Ndufa4l2;Ndufa13;Ndufa8;Ndufb9;Atp5g3;Ndufa2;Ndufs3;Prkaca	K02264+K02261+K00412+K03883+K03881+K02262+K02126+K02125+K02261+K02256+K03879+K03878+K02265+K03948+K11353+K03952+K03965+K02128+K03946+K03936+K04345
Metabolism	Energy metabolism	Oxidative phosphorylation	20	141	3.75e-07	4.87e-05	ko00190	XLOC_021708;XLOC_000041;mt-Cytb;mt-Nd5;mt-Nd4;mt-Co3;mt-Atp6;mt-Atp8;mt-Co2;mt-Co1;mt-Nd2;mt-Nd1;Cox5b;Ndufa4l2;Ndufa13;Ndufa8;Ndufb9;Atp5g3;Ndufa2;Ndufs3	K02264+K02261+K00412+K03883+K03881+K02262+K02126+K02125+K02261+K02256+K03879+K03878+K02265+K03948+K11353+K03952+K03965+K02128+K03946+K03936
Genetic Information Processing	Translation	Ribosome	19	142	1.83e-06	0.000159	ko03010	Rps13;Rps27;Uba52;Rpl34;Rpl35a;Rpl36;Rpl38;Rpl37a;Rpl21;Rps19;Rps21;Fau;Rps16;Rps29;Rplp2;Rps27a;Rps25;Rpl10;Rps18	K02953+K02978+K02927+K02915+K02917+K02920+K02923+K02921+K02889+K02966+K02971+K02983+K02960+K02980+K02943+K02977+K02975+K02866+K02964
Human Diseases	Neurodegenerative diseases	Alzheimer's disease	19	176	4.26e-05	0.00277	ko05010	XLOC_021708;XLOC_000041;mt-Cytb;mt-Co3;mt-Atp6;mt-Atp8;mt-Co2;mt-Co1;Cox5b;Ndufa4l2;Ndufa13;Calm4;Atp2a1;Tnfrsf1a;Ndufa8;Ndufb9;Atp5g3;Ndufa2;Ndufs3	K02264+K02261+K00412+K02262+K02126+K02125+K02261+K02256+K02265+K03948+K11353+K02183+K05853+K03158+K03952+K03965+K02128+K03946+K03936
Human Diseases	Endocrine and metabolic diseases	Non-alcoholic fatty liver disease (NAFLD)	16	156	0.000310874	0.0162	ko04932	XLOC_021708;XLOC_000041;mt-Cytb;mt-Co3;mt-Co2;mt-Co1;Cox5b;Ndufa4l2;Prkab2;Ndufa13;Tnfrsf1a;Prkag2;Ndufa8;Ndufb9;Ndufa2;Ndufs3	K02264+K02261+K00412+K02262+K02261+K02256+K02265+K03948+K07199+K11353+K03158+K07200+K03952+K03965+K03946+K03936
Organismal Systems	Circulatory system	Cardiac muscle contraction	11	87	0.00046722	0.0202	ko04260	XLOC_021708;XLOC_000041;mt-Cytb;mt-Co3;mt-Co2;mt-Co1;Cox5b;Myh7;Cacng5;Atp2a1;Slc8a2	K02264+K02261+K00412+K02262+K02261+K02256+K02265+K17751+K04870+K05853+K05849
Organismal Systems	Environmental adaptation	Circadian rhythm	6	30	0.000837078	0.0311	ko04710	Cry2;Prkab2;Bhlhe40;Per3;Prkag2;Nr1d1	K02295+K07199+K03729+K02633+K07200+K03728
Human Diseases	Cardiovascular diseases	Dilated cardiomyopathy (DCM)	11	96	0.0010829	0.032	ko05414	XLOC_005195;XLOC_005194;Myh7;Cacng5;Pln;Atp2a1;Slc8a2;Itgb8;Tgfb3;Igf1;Prkaca	K06856+K06856+K17751+K04870+K05852+K05853+K05849+K06591+K13377+K05459+K04345
Human Diseases	Cancers	Transcriptional misregulation in cancers	17	193	0.00118333	0.032	ko05202	XLOC_018826;XLOC_006810;XLOC_005195;XLOC_005194;Zbtb16;Cd14;Baiap3;Kdm6a;Hpgd;Per3;Mllt3;Nr4a3;Ldb1;Hhex;Id2;Igf1;Hdac2	K10785+K10784+K06856+K06856+K10055+K04391+K15621+K11447+K00069+K02633+K15187+K08559+K15617+K08024+K17693+K05459+K06067
Organismal Systems	Immune system	Antigen processing and presentation	10	83	0.00122979	0.032	ko04612	XLOC_018826;XLOC_006810;Hspa1b;Psme2;H2-D1;H2-Q6;H2-K1;Hspa5;Psme1;Hsp90aa1	K10785+K10784+K03283+K06697+K06751+K06751+K06751+K09490+K06696+K04079
Human Diseases	Infectious diseases	Malaria	8	58	0.00156454	0.037	ko05144	XLOC_018826;XLOC_006810;Hbb-bt;Hba-a2;Hbb-bs;Thbs1;Ackr1;Tgfb3	K10785+K10784+K13823+K13822+K13823+K16857+K06574+K13377
Human Diseases	Neurodegenerative diseases	Huntington's disease	17	202	0.00194364	0.0421	ko05016	XLOC_021708;XLOC_000041;mt-Cytb;mt-Co3;mt-Atp6;mt-Atp8;mt-Co2;mt-Co1;Cox5b;Ndufa4l2;Ndufa13;Ndufa8;Ndufb9;Hdac2;Atp5g3;Ndufa2;Ndufs3	K02264+K02261+K00412+K02262+K02126+K02125+K02261+K02256+K02265+K03948+K11353+K03952+K03965+K06067+K02128+K03946+K03936
Environmental Information Processing	Membrane transport	Bacterial secretion system	2	3	0.00431275	0.0863	ko03070	Srp54b;Srp54a	K03106+K03106
Human Diseases	Cardiovascular diseases	Viral myocarditis	9	84	0.00477516	0.0887	ko05416	XLOC_018826;XLOC_006810;XLOC_005195;XLOC_005194;H2-D1;H2-Q6;H2-K1;Myh7;Eif4g2	K10785+K10784+K06856+K06856+K06751+K06751+K06751+K17751+K03260
Human Diseases	Cancers	Viral carcinogenesis	17	224	0.00564573	0.0979	ko05203	XLOC_001957;Ccr5;H2-D1;H2-Q6;Hist1h4n;Hist1h2br;Hist1h4j;H2-K1;Hist1h4c;Kras;Ccne2;Hdac3;C3;Rb1;Hdac2;Mapkapk2;Prkaca	K02091+K04180+K06751+K06751+K11254+K11252+K11254+K06751+K11254+K07827+K06626+K11404+K03990+K06618+K06067+K04443+K04345
Human Diseases	Infectious diseases	Staphylococcus aureus infection	7	58	0.00648914	0.105	ko05150	XLOC_018826;XLOC_006810;XLOC_005195;XLOC_005194;Cfb;C3;Krt10	K10785+K10784+K06856+K06856+K01335+K03990+K07604
Human Diseases	Immune diseases	Allograft rejection	7	59	0.00712699	0.109	ko05330	XLOC_018826;XLOC_006810;XLOC_005195;XLOC_005194;H2-D1;H2-Q6;H2-K1	K10785+K10784+K06856+K06856+K06751+K06751+K06751
Human Diseases	Cardiovascular diseases	Hypertrophic cardiomyopathy (HCM)	9	91	0.00805288	0.116	ko05410	Myh7;Cacng5;Prkab2;Atp2a1;Slc8a2;Prkag2;Itgb8;Tgfb3;Igf1	K17751+K04870+K07199+K05853+K05849+K07200+K06591+K13377+K05459
Environmental Information Processing	Signal transduction	NF-kappa B signaling pathway	10	108	0.00844098	0.116	ko04064	XLOC_018826;XLOC_006810;XLOC_005195;XLOC_005194;Gm21541;Cd14;Tab3;Tnfrsf1a;Xiap;Relb	K10785+K10784+K06856+K06856+K16062+K04391+K12793+K03158+K04725+K09253
Organismal Systems	Immune system	Complement and coagulation cascades	8	77	0.00916656	0.119	ko04610	Cfb;Serpina1c;Serpina1b;Serpina1a;Cd59a;A2m;C3;Vwf	K01335+K03984+K03984+K03984+K04008+K03910+K03990+K03900
Human Diseases	Immune diseases	Systemic lupus erythematosus	12	148	0.0114916	0.135	ko05322	XLOC_018826;XLOC_006810;XLOC_005195;XLOC_005194;Hist1h4n;Hist1h2br;Ssb;Hist1h4j;Hist1h4c;H2afv;C3;Trove2	K10785+K10784+K06856+K06856+K11254+K11252+K11090+K11254+K11254+K11251+K03990+K11089
Human Diseases	Infectious diseases	African trypanosomiasis	5	36	0.0115363	0.135	ko05143	XLOC_005195;XLOC_005194;Hbb-bt;Hba-a2;Hbb-bs	K06856+K06856+K13823+K13822+K13823
Cellular Processes	Cellular commiunity	Focal adhesion	15	204	0.0119384	0.135	ko04510	Col6a3;Col6a6;Thbs1;Chad;Arhgap5;Tnxb;Xiap;Itgb8;Pdgfrb;Rock1;Shc2;Igf1;Ppp1r12c;Vtn;Vwf	K06238+K06238+K16857+K06248+K13709+K06252+K04725+K06591+K05089+K04514+K17447+K05459+K17457+K06251+K03900
Environmental Information Processing	Signaling molecules and interaction	ECM-receptor interaction	8	83	0.0141109	0.153	ko04512	Col6a3;Col6a6;Thbs1;Chad;Tnxb;Itgb8;Vtn;Vwf	K06238+K06238+K16857+K06248+K06252+K06591+K06251+K03900
Human Diseases	Cancers	Glioma	7	68	0.0151266	0.157	ko05214	XLOC_001957;Calm4;Kras;Pdgfrb;Rb1;Shc2;Igf1	K02091+K02183+K07827+K05089+K06618+K17447+K05459
Genetic Information Processing	Folding, sorting and degradation	Protein export	4	26	0.0164373	0.164	ko03060	Srp54b;Srp54a;Hspa5;Srp9	K03106+K03106+K09490+K03109
Human Diseases	Immune diseases	Autoimmune thyroid disease	7	74	0.0231386	0.216	ko05320	XLOC_018826;XLOC_006810;XLOC_005195;XLOC_005194;H2-D1;H2-Q6;H2-K1	K10785+K10784+K06856+K06856+K06751+K06751+K06751
Environmental Information Processing	Signal transduction	PI3K-Akt signaling pathway	21	343	0.0232488	0.216	ko04151	XLOC_005195;XLOC_005194;XLOC_001957;Col6a3;Col6a6;Thbs1;Chad;Fgf1;Tnxb;Kras;Ccne2;Sgk3;Itgb8;Pdgfrb;Angpt1;Hsp90aa1;Igf1;Sgk2;Vtn;Epor;Vwf	K06856+K06856+K02091+K06238+K06238+K16857+K06248+K18496+K06252+K07827+K06626+K13304+K06591+K05089+K05465+K04079+K05459+K13303+K06251+K05079+K03900
Human Diseases	Infectious diseases	HTLV-I infection	18	283	0.024568	0.22	ko05166	XLOC_018826;XLOC_006810;H2-D1;H2-Q6;H2-K1;Tspo;Il15;Tnfrsf1a;Kras;Trp53inp1;Xiap;Pdgfrb;Rb1;Tgfb3;Cdc27;Xpo1;Prkaca;Relb	K10785+K10784+K06751+K06751+K06751+K05770+K05433+K03158+K07827+K15310+K04725+K05089+K06618+K13377+K03350+K14290+K04345+K09253
Human Diseases	Cancers	Chronic myeloid leukemia	7	76	0.0263583	0.228	ko05220	XLOC_001957;Cbl;Kras;Rb1;Tgfb3;Shc2;Hdac2	K02091+K04707+K07827+K06618+K13377+K17447+K06067
Human Diseases	Immune diseases	Asthma	4	31	0.0297976	0.243	ko05310	XLOC_018826;XLOC_006810;XLOC_005195;XLOC_005194	K10785+K10784+K06856+K06856
Cellular Processes	Transport and catabolism	Phagosome	12	170	0.030678	0.243	ko04145	XLOC_005195;XLOC_005194;H2-D1;H2-Q6;Ncf4;H2-K1;Cd14;Tuba1c;Cd209c;Thbs1;Coro1a;C3	K06856+K06856+K06751+K06751+K08012+K06751+K04391+K07374+K06563+K16857+K13882+K03990
Environmental Information Processing	Membrane transport	ABC transporters	5	46	0.0307801	0.243	ko02010	Abcb1a;Abcb7;Abcc6;Abcg2;Abcb1b	K05658+K05662+K05669+K05681+K05658
Organismal Systems	Immune system	Intestinal immune network for IgA production	5	49	0.0390488	0.299	ko04672	XLOC_018826;XLOC_006810;XLOC_005195;XLOC_005194;Il15	K10785+K10784+K06856+K06856+K05433
Organismal Systems	Endocrine system	Thyroid hormone signaling pathway	9	123	0.0470694	0.35	ko04919	Myh7;Pln;Med13;Atp2a1;Kras;Slco1c1;Hdac3;Hdac2;Prkaca	K17751+K05852+K15164+K05853+K07827+K08747+K11404+K06067+K04345
Human Diseases	Cancers	MicroRNAs in cancer	11	165	0.0530367	0.383	ko05206	XLOC_001957;Abcb1a;Thbs1;Tnxb;Kras;Abcb1b;Ccne2;Pdgfrb;Rock1;Ccng1;Hdac2	K02091+K05658+K16857+K06252+K07827+K05658+K06626+K05089+K04514+K10145+K06067
Organismal Systems	Digestive system	Protein digestion and absorption	7	90	0.0575828	0.405	ko04974	Col6a3;Col6a6;Slc8a2;Col11a1;Col5a1;Slc38a2;Slc7a8	K06238+K06238+K05849+K19721+K19721+K14207+K13781
Human Diseases	Infectious diseases	Measles	10	150	0.063255	0.419	ko05162	XLOC_018826;XLOC_006810;XLOC_005195;XLOC_005194;XLOC_001957;Hspa1b;Cd209c;Cbl;Eif2ak1;Ccne2	K10785+K10784+K06856+K06856+K02091+K03283+K06563+K04707+K16194+K06626
Human Diseases	Immune diseases	Rheumatoid arthritis	7	92	0.0633638	0.419	ko05323	XLOC_018826;XLOC_006810;XLOC_005195;XLOC_005194;Il15;Angpt1;Tgfb3	K10785+K10784+K06856+K06856+K05433+K05465+K13377
Human Diseases	Cancers	Melanoma	6	74	0.0645029	0.419	ko05218	XLOC_001957;Fgf1;Kras;Pdgfrb;Rb1;Igf1	K02091+K18496+K07827+K05089+K06618+K05459
Human Diseases	Immune diseases	Graft-versus-host disease	5	57	0.067169	0.426	ko05332	XLOC_018826;XLOC_006810;H2-D1;H2-Q6;H2-K1	K10785+K10784+K06751+K06751+K06751
Human Diseases	Substance dependence	Alcoholism	12	194	0.0705332	0.432	ko05034	Hist1h4n;Hist1h2br;Hist1h4j;Hist1h4c;H2afv;Calm4;Kras;Hdac3;Shc2;Ddc;Hdac2;Prkaca	K11254+K11252+K11254+K11254+K11251+K02183+K07827+K11404+K17447+K01593+K06067+K04345
Human Diseases	Neurodegenerative diseases	Prion diseases	4	41	0.0713937	0.432	ko05020	Hspa1b;Hspa5;Ncam2;Prkaca	K03283+K09490+K06491+K04345
Organismal Systems	Digestive system	Bile secretion	7	97	0.0793118	0.452	ko04976	Slc4a5;Kcnn2;Abcb1a;Ldlr;Abcg2;Abcb1b;Prkaca	K13857+K04943+K05658+K12473+K05681+K05658+K04345
Organismal Systems	Endocrine system	Oxytocin signaling pathway	10	157	0.0804601	0.452	ko04921	Kcnj14;Cacng5;Prkab2;Eef2k;Calm4;Kras;Prkag2;Rock1;Ppp1r12c;Prkaca	K05007+K04870+K07199+K08292+K02183+K07827+K07200+K04514+K17457+K04345
Human Diseases	Infectious diseases	Epstein-Barr virus infection	13	220	0.0815323	0.452	ko05169	XLOC_005195;XLOC_005194;Hspa1b;H2-D1;H2-Q6;H2-K1;Polr1d;Eif2ak1;Rb1;Xpo1;Hdac2;Prkaca;Relb	K06856+K06856+K03283+K06751+K06751+K06751+K03020+K16194+K06618+K14290+K06067+K04345+K09253
Environmental Information Processing	Signal transduction	cAMP signaling pathway	12	199	0.0817937	0.452	ko04024	Hhip;Pln;Calm4;Atp2a1;Gipr;Pld1;Gli1;Rock1;Rapgef3;Gria1;Vipr2;Prkaca	K06231+K05852+K02183+K05853+K04580+K01115+K16797+K04514+K08014+K05197+K04590+K04345
Human Diseases	Endocrine and metabolic diseases	Type I diabetes mellitus	5	62	0.0892284	0.483	ko04940	XLOC_018826;XLOC_006810;H2-D1;H2-Q6;H2-K1	K10785+K10784+K06751+K06751+K06751
Organismal Systems	Endocrine system	Insulin signaling pathway	9	142	0.0963441	0.511	ko04910	Prkab2;Cbl;Calm4;Kras;Prkag2;Pygl;Shc2;Inpp5k;Prkaca	K07199+K04707+K02183+K07827+K07200+K00688+K17447+K01106+K04345
Metabolism	Nucleotide metabolism	Pyrimidine metabolism	7	104	0.105208	0.516	ko00240	Entpd4;Pnp2;Tk2;Polr1d;Gm21685;Pnp;Pnpt1	K12305+K03783+K00857+K03020+K12305+K03783+K00962
Genetic Information Processing	Folding, sorting and degradation	Proteasome	4	47	0.105581	0.516	ko03050	Psme2;Psmf1;Psme1;Psmb4	K06697+K06700+K06696+K02736
Environmental Information Processing	Signal transduction	Calcium signaling pathway	11	188	0.108864	0.516	ko04020	XLOC_018826;XLOC_006810;XLOC_005195;XLOC_005194;Pln;Calm4;Atp2a1;Slc8a2;Pdgfrb;Tnnc2;Prkaca	K10785+K10784+K06856+K06856+K05852+K02183+K05853+K05849+K05089+K12042+K04345
Organismal Systems	Nervous system	Long-term potentiation	5	66	0.109258	0.516	ko04720	Calm4;Kras;Rapgef3;Gria1;Prkaca	K02183+K07827+K08014+K05197+K04345
Human Diseases	Infectious diseases	Leishmaniasis	5	66	0.109258	0.516	ko05140	XLOC_005195;XLOC_005194;Ncf4;C3;Tgfb3	K06856+K06856+K08012+K03990+K13377
Metabolism	Amino acid metabolism	Lysine biosynthesis	1	3	0.111046	0.516	ko00300	Aldh7a1	K14085
Metabolism	Biosynthesis of other secondary metabolites	Betalain biosynthesis	1	3	0.111046	0.516	ko00965	Ddc	K01593
Human Diseases	Substance dependence	Amphetamine addiction	5	67	0.114582	0.523	ko05031	Calm4;Gria1;Ddc;Hdac2;Prkaca	K02183+K05197+K01593+K06067+K04345
Organismal Systems	Environmental adaptation	Plant-pathogen interaction	2	16	0.124295	0.557	ko04626	Calm4;Hsp90aa1	K02183+K04079
Human Diseases	Cancers	Prostate cancer	7	110	0.130614	0.569	ko05215	Gstt2;Kras;Ccne2;Pdgfrb;Rb1;Hsp90aa1;Igf1	K00799+K07827+K06626+K05089+K06618+K04079+K05459
Human Diseases	Cancers	Pancreatic cancer	5	70	0.131275	0.569	ko05212	XLOC_001957;Kras;Pld1;Rb1;Tgfb3	K02091+K07827+K01115+K06618+K13377
Human Diseases	Cancers	Central carbon metabolism in cancer	5	71	0.137072	0.582	ko05230	Slc7a5;Tigar;Idh2;Kras;Pdgfrb	K13780+K14634+K00031+K07827+K05089
Genetic Information Processing	Replication and repair	Fanconi anemia pathway	4	52	0.138726	0.582	ko03460	Fancb;Usp1;Hes1;Ercc1	K10889+K11832+K06054+K10849
Human Diseases	Infectious diseases	Tuberculosis	10	177	0.144037	0.586	ko05152	XLOC_005195;XLOC_005194;Cd14;Cd209c;Camp;Calm4;Coro1a;Tnfrsf1a;C3;Tgfb3	K06856+K06856+K04391+K06563+K13916+K02183+K13882+K03158+K03990+K13377
Environmental Information Processing	Signal transduction	FoxO signaling pathway	8	134	0.144156	0.586	ko04068	Prkab2;Kras;Prkag2;Sgk3;Plk4;Tgfb3;Igf1;Sgk2	K07199+K07827+K07200+K13304+K08863+K13377+K05459+K13303
Cellular Processes	Cell growth and death	p53 signaling pathway	5	73	0.148997	0.596	ko04115	XLOC_001957;Thbs1;Ccne2;Ccng1;Igf1	K02091+K16857+K06626+K10145+K05459
Human Diseases	Infectious diseases	Legionellosis	4	56	0.167852	0.658	ko05134	Hspa1b;Cd14;Clk1;C3	K03283+K04391+K08823+K03990
Organismal Systems	Endocrine system	Estrogen signaling pathway	6	97	0.1696	0.658	ko04915	Hspa1b;Calm4;Kras;Hsp90aa1;Shc2;Prkaca	K03283+K02183+K07827+K04079+K17447+K04345
Cellular Processes	Transport and catabolism	Endocytosis	14	277	0.180045	0.688	ko04144	Chmp1b;Hspa1b;Ccr5;Grk6;H2-D1;H2-Q6;H2-K1;Arap2;A230046K03Rik;Cbl;Ldlr;Pld1;Tgfb3;Kif5b	K12197+K03283+K04180+K08291+K06751+K06751+K06751+K18440+K18465+K04707+K12473+K01115+K13377+K10396
Metabolism	Amino acid metabolism	Glycine, serine and threonine metabolism	3	39	0.188372	0.703	ko00260	Aldh7a1;Alas2;Gamt	K14085+K00643+K00542
Genetic Information Processing	Translation	RNA transport	9	166	0.189245	0.703	ko03013	Upf2;Nxt2;Thoc2;Rpp25l;Eif3i;Xpo1;Eif4g2;Ranbp2;Fmr1	K14327+K14285+K12879+K14525+K03246+K14290+K03260+K12172+K15516
Human Diseases	Cancers	Pathways in cancer	20	423	0.197425	0.723	ko05200	XLOC_001957;Zbtb16;Hhip;Ncoa4;Fgf1;Cbl;Gstt2;Kras;Ccne2;Pld1;Xiap;Gli1;Pdgfrb;Rock1;Rb1;Hsp90aa1;Tgfb3;Igf1;Hdac2;Prkaca	K02091+K10055+K06231+K09289+K18496+K04707+K00799+K07827+K06626+K01115+K04725+K16797+K05089+K04514+K06618+K04079+K13377+K05459+K06067+K04345
Cellular Processes	Cell growth and death	Apoptosis	5	81	0.200675	0.725	ko04210	Tnfrsf1a;Dffa;Xiap;Il1rap;Prkaca	K03158+K02310+K04725+K04723+K04345
Organismal Systems	Digestive system	Salivary secretion	5	82	0.207529	0.731	ko04970	Amy1;Camp;Calm4;Slc12a2;Prkaca	K01176+K13916+K02183+K10951+K04345
Human Diseases	Cancers	Bladder cancer	3	41	0.208282	0.731	ko05219	Thbs1;Kras;Rb1	K16857+K07827+K06618
Organismal Systems	Endocrine system	Glucagon signaling pathway	6	104	0.210779	0.731	ko04922	Prkab2;Calm4;Prkag2;Pygl;Smek2;Prkaca	K07199+K02183+K07200+K00688+K17491+K04345
Organismal Systems	Endocrine system	Ovarian Steroidogenesis	4	62	0.215061	0.736	ko04913	Ldlr;Igf1;Cyp2j9;Prkaca	K12473+K05459+K07418+K04345
Environmental Information Processing	Signal transduction	TGF-beta signaling pathway	5	84	0.22146	0.743	ko04350	Thbs1;Rock1;Tgfb3;Id2;Dcn	K16857+K04514+K13377+K17693+K04660
Organismal Systems	Circulatory system	Adrenergic signaling in cardiomyocytes	8	151	0.225368	0.743	ko04261	Myh7;Cacng5;Pln;Calm4;Atp2a1;Slc8a2;Rapgef3;Prkaca	K17751+K04870+K05852+K02183+K05853+K05849+K08014+K04345
Organismal Systems	Endocrine system	Aldosterone synthesis and secretion	5	85	0.228531	0.743	ko04925	Kcnk3;Kcnk9;Calm4;Ldlr;Prkaca	K04914+K04919+K02183+K12473+K04345
Metabolism	Lipid metabolism	Ether lipid metabolism	3	43	0.228635	0.743	ko00565	Cept1;Ugt8a;Pld1	K13644+K04628+K01115
Organismal Systems	Environmental adaptation	Circadian rhythm - fly	1	7	0.240223	0.771	ko04711	Per3	K02633
Human Diseases	Infectious diseases	Herpes simplex infection	10	201	0.245665	0.774	ko05168	H2-D1;H2-Q6;H2-K1;Il15;Tlr3;Tnfrsf1a;Eif2ak1;Per3;C3;Srsf5	K06751+K06751+K06751+K05433+K05401+K03158+K16194+K02633+K03990+K12893
Human Diseases	Infectious diseases	Toxoplasmosis	6	112	0.261576	0.774	ko05145	Hspa1b;Ccr5;Ldlr;Tnfrsf1a;Xiap;Tgfb3	K03283+K04180+K12473+K03158+K04725+K13377
Environmental Information Processing	Signal transduction	MAPK signaling pathway	12	252	0.263684	0.774	ko04010	Hspa1b;Cd14;Cacng5;Fgf1;Tnfrsf1a;Kras;Pdgfrb;Tgfb3;Taok1;Mapkapk2;Prkaca;Relb	K03283+K04391+K04870+K18496+K03158+K07827+K05089+K13377+K04429+K04443+K04345+K09253
Metabolism	Amino acid metabolism	Histidine metabolism	2	26	0.264268	0.774	ko00340	Aldh7a1;Ddc	K14085+K01593
Environmental Information Processing	Signal transduction	Ras signaling pathway	11	230	0.271334	0.774	ko04014	XLOC_018826;XLOC_006810;Fgf1;Calm4;Kras;Pld1;Pdgfrb;Angpt1;Shc2;Igf1;Prkaca	K10785+K10784+K18496+K02183+K07827+K01115+K05089+K05465+K17447+K05459+K04345
Organismal Systems	Endocrine system	Progesterone-mediated oocyte maturation	5	91	0.272206	0.774	ko04914	Kras;Hsp90aa1;Cdc27;Igf1;Prkaca	K07827+K04079+K03350+K05459+K04345
Organismal Systems	Immune system	Chemokine signaling pathway	9	184	0.277215	0.774	ko04062	Gm21541;Ccr5;Grk6;Ccl17;Kras;Ppbp;Rock1;Shc2;Prkaca	K16062+K04180+K08291+K05514+K07827+K10029+K04514+K17447+K04345
Human Diseases	Endocrine and metabolic diseases	Maturity onset diabetes of the young	2	27	0.278725	0.774	ko04950	Hhex;Hes1	K08024+K06054
Environmental Information Processing	Signaling molecules and interaction	Cell adhesion molecules (CAMs)	8	161	0.279521	0.774	ko04514	XLOC_018826;XLOC_006810;H2-D1;H2-Q6;H2-K1;Pvr;Itgb8;Ncam2	K10785+K10784+K06751+K06751+K06751+K06539+K06591+K06491
Environmental Information Processing	Signal transduction	Hedgehog signaling pathway	3	48	0.280875	0.774	ko04340	Hhip;Gli1;Prkaca	K06231+K16797+K04345
Environmental Information Processing	Signal transduction	Notch signaling pathway	3	48	0.280875	0.774	ko04330	Hes5;Hes1;Hdac2	K06055+K06054+K06067
Organismal Systems	Immune system	Natural killer cell mediated cytotoxicity	7	138	0.281077	0.774	ko04650	XLOC_005195;XLOC_005194;H2-D1;H2-Q6;H2-K1;Kras;Shc2	K06856+K06856+K06751+K06751+K06751+K07827+K17447
Human Diseases	Infectious diseases	Amoebiasis	6	116	0.288103	0.774	ko05146	XLOC_005195;XLOC_005194;Cd14;Serpinb1b;Tgfb3;Prkaca	K06856+K06856+K04391+K13963+K13377+K04345
Organismal Systems	Digestive system	Mineral absorption	3	49	0.291474	0.774	ko04978	Slc8a2;Cybrd1;Atox1	K05849+K08370+K07213
Metabolism	Amino acid metabolism	Arginine and proline metabolism	3	49	0.291474	0.774	ko00330	Aldh7a1;Ckm;Gamt	K14085+K00933+K00542
Metabolism	Glycan biosynthesis and metabolism	Mucin type O-glycan biosynthesis	2	28	0.293161	0.774	ko00512	Galnt7;Galnt15	K00710+K00710
Genetic Information Processing	Folding, sorting and degradation	Ubiquitin mediated proteolysis	7	140	0.293275	0.774	ko04120	Ube2s;Uba6;Cbl;Cul4b;Uba3;Xiap;Cdc27	K10583+K10699+K04707+K10609+K10686+K04725+K03350
Organismal Systems	Immune system	Hematopoietic cell lineage	5	94	0.294687	0.774	ko04640	XLOC_005195;XLOC_005194;Cd14;Cd59a;Epor	K06856+K06856+K04391+K04008+K05079
Metabolism	Biosynthesis of other secondary metabolites	Isoquinoline alkaloid biosynthesis	1	9	0.297615	0.774	ko00950	Ddc	K01593
Cellular Processes	Cell growth and death	Oocyte meiosis	6	118	0.301579	0.776	ko04114	Calm4;Ccne2;Cdc27;Igf1;Prkaca;Rec8	K02183+K06626+K03350+K05459+K04345+K13054
Human Diseases	Cancers	Thyroid cancer	2	29	0.307559	0.784	ko05216	Ncoa4;Kras	K09289+K07827
Cellular Processes	Cell growth and death	Meiosis - yeast	3	53	0.334054	0.834	ko04113	Kras;Cdc27;Prkaca	K07827+K03350+K04345
Human Diseases	Infectious diseases	Pathogenic Escherichia coli infection	4	76	0.335212	0.834	ko05130	Cd14;Tuba1c;Rock1;Krt10	K04391+K07374+K04514+K07604
Environmental Information Processing	Signal transduction	Phospholipase D signaling pathway	7	147	0.3368	0.834	ko04072	XLOC_005195;XLOC_005194;Kras;Pld1;Pdgfrb;Rapgef3;Shc2	K06856+K06856+K07827+K01115+K05089+K08014+K17447
Metabolism	Carbohydrate metabolism	Starch and sucrose metabolism	3	54	0.344702	0.838	ko00500	Amy1;Pygl;Ugp2	K01176+K00688+K00963
Environmental Information Processing	Signal transduction	Rap1 signaling pathway	10	221	0.344949	0.838	ko04015	XLOC_018826;XLOC_006810;Thbs1;Fgf1;Calm4;Kras;Pdgfrb;Rapgef3;Angpt1;Igf1	K10785+K10784+K16857+K18496+K02183+K07827+K05089+K08014+K05465+K05459
Cellular Processes	Cell growth and death	Cell cycle	6	126	0.356446	0.858	ko04110	XLOC_001957;Ccne2;Rb1;Tgfb3;Cdc27;Hdac2	K02091+K06626+K06618+K13377+K03350+K06067
Human Diseases	Cardiovascular diseases	Arrhythmogenic right ventricular cardiomyopathy (ARVC)	4	79	0.36171	0.86	ko05412	Cacng5;Atp2a1;Slc8a2;Itgb8	K04870+K05853+K05849+K06591
Metabolism	Metabolism of cofactors and vitamins	Nicotinate and nicotinamide metabolism	2	33	0.364409	0.86	ko00760	Pnp2;Pnp	K03783+K03783
Genetic Information Processing	Transcription	Spliceosome	6	128	0.370309	0.86	ko03040	Hspa1b;Thoc2;U2surp;Rp9;Srsf10;Srsf5	K03283+K12879+K12842+K19604+K12900+K12893
Organismal Systems	Immune system	B cell receptor signaling pathway	4	80	0.370542	0.86	ko04662	XLOC_005195;XLOC_005194;Pirb;Kras	K06856+K06856+K06512+K07827
Metabolism	Metabolism of other amino acids	Glutathione metabolism	3	58	0.387079	0.877	ko00480	Gstt2;Idh2;Oplah	K00799+K00031+K01469
Human Diseases	Cancers	Proteoglycans in cancer	9	205	0.391004	0.877	ko05205	Thbs1;Cbl;Kras;Rock1;Igf1;Dcn;Ppp1r12c;Vtn;Prkaca	K16857+K04707+K07827+K04514+K05459+K04660+K17457+K06251+K04345
Human Diseases	Cancers	Non-small cell lung cancer	3	59	0.397584	0.877	ko05223	XLOC_001957;Kras;Rb1	K02091+K07827+K06618
Metabolism	Energy metabolism	Carbon fixation pathways in prokaryotes	1	13	0.399758	0.877	ko00720	Idh2	K00031
Environmental Information Processing	Signal transduction	MAPK signaling pathway - fly	1	13	0.399758	0.877	ko04013	Kras	K07827
Human Diseases	Infectious diseases	Chagas disease (American trypanosomiasis)	5	108	0.402143	0.877	ko05142	XLOC_018826;XLOC_006810;Tnfrsf1a;C3;Tgfb3	K10785+K10784+K03158+K03990+K13377
Metabolism	Carbohydrate metabolism	Pentose and glucuronate interconversions	2	36	0.405873	0.877	ko00040	Dcxr;Ugp2	K03331+K00963
Environmental Information Processing	Signal transduction	VEGF signaling pathway	3	60	0.40804	0.877	ko04370	Kras;Shc2;Mapkapk2	K07827+K17447+K04443
Organismal Systems	Nervous system	Long-term depression	3	60	0.40804	0.877	ko04730	Kras;Gria1;Igf1	K07827+K05197+K05459
Environmental Information Processing	Signaling molecules and interaction	Cytokine-cytokine receptor interaction	11	261	0.422185	0.886	ko04060	Gm21541;Ccr5;Ccl17;Il15;Tnfrsf1a;Ppbp;Pdgfrb;Il1rap;Tgfb3;Il13ra1;Epor	K16062+K04180+K05514+K05433+K03158+K10029+K05089+K04723+K13377+K05076+K05079
Organismal Systems	Endocrine system	Insulin secretion	4	86	0.423225	0.886	ko04911	Kcnmb4;Kcnn2;Snap25;Prkaca	K04941+K04943+K18211+K04345
Cellular Processes	Cellular commiunity	Gap junction	4	86	0.423225	0.886	ko04540	Tuba1c;Kras;Pdgfrb;Prkaca	K07374+K07827+K05089+K04345
Organismal Systems	Nervous system	GABAergic synapse	4	87	0.431917	0.886	ko04727	Plcl1;Slc38a5;Slc38a2;Prkaca	K15375+K14992+K14207+K04345
Human Diseases	Cancers	Small cell lung cancer	4	87	0.431917	0.886	ko05222	XLOC_001957;Ccne2;Xiap;Rb1	K02091+K06626+K04725+K06618
Human Diseases	Immune diseases	Primary immunodeficiency	2	38	0.432786	0.886	ko05340	XLOC_005195;XLOC_005194	K06856+K06856
Human Diseases	Immune diseases	Inflammatiory bowel disease (IBD)	3	63	0.439059	0.888	ko05321	XLOC_018826;XLOC_006810;Tgfb3	K10785+K10784+K13377
Organismal Systems	Endocrine system	GnRH signaling pathway	4	88	0.440574	0.888	ko04912	Calm4;Kras;Pld1;Prkaca	K02183+K07827+K01115+K04345
Metabolism	Glycan biosynthesis and metabolism	Glycosphingolipid biosynthesis - globo series	1	15	0.445134	0.89	ko00603	Fut9	K03663
Organismal Systems	Nervous system	Serotonergic synapse	6	140	0.45333	0.9	ko04726	Kcnn2;Kras;Rapgef3;Ddc;Cyp2j9;Prkaca	K04943+K07827+K08014+K01593+K07418+K04345
Organismal Systems	Excretory system	Aldosterone-regulated sodium reabsorption	2	40	0.459036	0.904	ko04960	Kras;Igf1	K07827+K05459
Environmental Information Processing	Signal transduction	Two-component system	1	16	0.466523	0.905	ko02020	mt-Cytb	K00412
Metabolism	Lipid metabolism	Primary bile acid biosynthesis	1	16	0.466523	0.905	ko00120	Ch25h	K10223
Metabolism	Metabolism of cofactors and vitamins	Porphyrin and chlorophyll metabolism	2	41	0.471895	0.906	ko00860	Alad;Alas2	K01698+K00643
Metabolism	Lipid metabolism	Glycerophospholipid metabolism	4	93	0.483217	0.906	ko00564	Cept1;Etnk1;Pld1;Lpin1	K13644+K00894+K01115+K15728
Environmental Information Processing	Signal transduction	cGMP - PKG signaling pathway	7	171	0.488589	0.906	ko04022	Kcnmb4;Myh7;Pln;Calm4;Atp2a1;Slc8a2;Rock1	K04941+K17751+K05852+K02183+K05853+K05849+K04514
Organismal Systems	Immune system	Fc epsilon RI signaling pathway	3	68	0.489289	0.906	ko04664	XLOC_005195;XLOC_005194;Kras	K06856+K06856+K07827
Environmental Information Processing	Signal transduction	Sphingolipid signaling pathway	5	120	0.493025	0.906	ko04071	Acer2;Tnfrsf1a;Kras;Pld1;Rock1	K01441+K03158+K07827+K01115+K04514
Organismal Systems	Circulatory system	Vascular smooth muscle contraction	6	146	0.494027	0.906	ko04270	Kcnmb4;Calm4;Rock1;Ppp1r12c;Prkaca;Ramp2	K04941+K02183+K04514+K17457+K04345+K08448
Genetic Information Processing	Replication and repair	Nucleotide excision repair	2	43	0.497054	0.906	ko03420	Cul4b;Ercc1	K10609+K10849
Human Diseases	Infectious diseases	Influenza A	7	173	0.500956	0.906	ko05164	Hspa1b;Nxt2;Tlr3;Tnfrsf1a;Eif2ak1;Xpo1;Kpna2	K03283+K14285+K05401+K03158+K16194+K14290+K15043
Metabolism	Glycan biosynthesis and metabolism	Other glycan degradation	1	18	0.506867	0.906	ko00511	Man2b1	K12311
Organismal Systems	Environmental adaptation	Circadian entrainment	4	96	0.508183	0.906	ko04713	Calm4;Per3;Gria1;Prkaca	K02183+K02633+K05197+K04345
Human Diseases	Infectious diseases	Hepatitis B	6	150	0.520599	0.906	ko05161	XLOC_001957;Tlr3;Kras;Ccne2;Rb1;Tgfb3	K02091+K05401+K07827+K06626+K06618+K13377
Metabolism	Metabolism of cofactors and vitamins	One carbon pool by folate	1	19	0.525884	0.906	ko00670	Aldh1l2	K00289
Metabolism	Global and Overview	2-Oxocarboxylic acid metabolism	1	19	0.525884	0.906	ko01210	Idh2	K00031
Organismal Systems	Sensory system	Inflammatory mediator regulation of TRP channels	5	125	0.529456	0.906	ko04750	Calm4;Il1rap;Igf1;Cyp2j9;Prkaca	K02183+K04723+K05459+K07418+K04345
Metabolism	Amino acid metabolism	Tryptophan metabolism	2	46	0.533331	0.906	ko00380	Aldh7a1;Ddc	K14085+K01593
Human Diseases	Infectious diseases	Pertussis	3	73	0.537239	0.906	ko05133	Cd14;Calm4;C3	K04391+K02183+K03990
Organismal Systems	Endocrine system	Adipocytokine signaling pathway	3	73	0.537239	0.906	ko04920	Prkab2;Tnfrsf1a;Prkag2	K07199+K03158+K07200
Metabolism	Nucleotide metabolism	Purine metabolism	7	179	0.537446	0.906	ko00230	Entpd4;Pnp2;Polr1d;Gmps;Gm21685;Pnp;Pnpt1	K12305+K03783+K03020+K01951+K12305+K03783+K00962
Metabolism	Glycan biosynthesis and metabolism	Glycosaminoglycan biosynthesis - chondroitin sulfate / dermatan sulfate	1	20	0.544171	0.906	ko00532	Chpf2	K03419
Human Diseases	Infectious diseases	Vibrio cholerae infection	2	47	0.545021	0.906	ko05110	Slc12a2;Prkaca	K10951+K04345
Metabolism	Amino acid metabolism	Cysteine and methionine metabolism	2	47	0.545021	0.906	ko00270	Ahcy;Adi1	K01251+K08967
Organismal Systems	Digestive system	Gastric acid secretion	3	74	0.54652	0.906	ko04971	Calm4;Prkaca;Sst	K02183+K04345+K05237
Human Diseases	Cancers	Choline metabolism in cancer	4	101	0.54854	0.906	ko05231	Kras;Pld1;Pdgfrb;Slc22a4	K07827+K01115+K05089+K08202
Metabolism	Lipid metabolism	Sphingolipid metabolism	2	48	0.556505	0.906	ko00600	Acer2;Ugt8a	K01441+K04628
Human Diseases	Substance dependence	Cocaine addiction	2	48	0.556505	0.906	ko05030	Ddc;Prkaca	K01593+K04345
Organismal Systems	Nervous system	Dopaminergic synapse	5	129	0.557749	0.906	ko04728	Calm4;Gria1;Ddc;Kif5b;Prkaca	K02183+K05197+K01593+K10396+K04345
Environmental Information Processing	Signal transduction	MAPK signaling pathway - yeast	1	21	0.561754	0.907	ko04011	Kras	K07827
Cellular Processes	Transport and catabolism	Lysosome	5	131	0.571579	0.915	ko04142	Entpd4;Ap1s2;Npc1;Gm21685;Man2b1	K12305+K12394+K12385+K12305+K12311
Genetic Information Processing	Translation	Ribosome biogenesis in eukaryotes	3	77	0.573701	0.915	ko03008	Nxt2;Rpp25l;Xpo1	K14285+K14525+K14290
Metabolism	Amino acid metabolism	Phenylalanine metabolism	1	22	0.578661	0.917	ko00360	Ddc	K01593
Metabolism	Xenobiotics biodegradation and metabolism	Drug metabolism - other enzymes	2	51	0.589715	0.924	ko00983	Tk2;Gmps	K00857+K01951
Genetic Information Processing	Replication and repair	Mismatch repair	1	23	0.594918	0.924	ko03430	Mlh3	K08739
Human Diseases	Infectious diseases	Hepatitis C	5	136	0.605145	0.924	ko05160	Ldlr;Tlr3;Tnfrsf1a;Kras;Eif2ak1	K12473+K05401+K03158+K07827+K16194
Genetic Information Processing	Folding, sorting and degradation	RNA degradation	3	81	0.60833	0.924	ko03018	Tob1;Dhx36;Pnpt1	K14443+K14442+K00962
Organismal Systems	Sensory system	Phototransduction - fly	1	24	0.61055	0.924	ko04745	Calm4	K02183
Organismal Systems	Digestive system	Vitamin digestion and absorption	1	24	0.61055	0.924	ko04977	Folh1	K14592
Genetic Information Processing	Folding, sorting and degradation	Protein processing in endoplasmic reticulum	6	166	0.620564	0.924	ko04141	Hspa1b;Hsph1;Eif2ak1;Hspa5;Hspa4l;Hsp90aa1	K03283+K09485+K16194+K09490+K09485+K04079
Human Diseases	Endocrine and metabolic diseases	Insulin resistance	4	111	0.62371	0.924	ko04931	Prkab2;Tnfrsf1a;Prkag2;Pygl	K07199+K03158+K07200+K00688
Organismal Systems	Development	Dorso-ventral axis formation	1	25	0.625581	0.924	ko04320	Kras	K07827
Metabolism	Glycan biosynthesis and metabolism	Glycosylphosphatidylinositol(GPI)-anchor biosynthesis	1	25	0.625581	0.924	ko00563	Pigyl	K11001
Metabolism	Glycan biosynthesis and metabolism	Glycosphingolipid biosynthesis - lacto and neolacto series	1	25	0.625581	0.924	ko00601	Fut9	K03663
Organismal Systems	Immune system	T cell receptor signaling pathway	4	112	0.63078	0.924	ko04660	XLOC_018826;XLOC_006810;Cbl;Kras	K10785+K10784+K04707+K07827
Human Diseases	Cancers	Basal cell carcinoma	2	55	0.631073	0.924	ko05217	Hhip;Gli1	K06231+K16797
Environmental Information Processing	Signal transduction	TNF signaling pathway	4	113	0.637764	0.924	ko04668	Tab3;Il15;Tnfrsf1a;Dnm1l	K12793+K05433+K03158+K17065
Organismal Systems	Nervous system	Glutamatergic synapse	4	113	0.637764	0.924	ko04724	Pld1;Slc38a2;Gria1;Prkaca	K01115+K14207+K05197+K04345
Organismal Systems	Sensory system	Phototransduction	1	26	0.640033	0.924	ko04744	Calm4	K02183
Cellular Processes	Cellular commiunity	Signaling pathways regulating pluripotency of stem cells	5	142	0.643381	0.924	ko04550	Rif1;Kras;Id2;Igf1;Klf4	K11138+K07827+K17693+K05459+K17846
Environmental Information Processing	Signal transduction	ErbB signaling pathway	3	87	0.656665	0.927	ko04012	Cbl;Kras;Shc2	K04707+K07827+K17447
Human Diseases	Neurodegenerative diseases	Amyotrophic lateral sclerosis (ALS)	2	58	0.659913	0.927	ko05014	Tnfrsf1a;Gria1	K03158+K05197
Human Diseases	Cancers	Acute myeloid leukemia	2	58	0.659913	0.927	ko05221	Zbtb16;Kras	K10055+K07827
Organismal Systems	Immune system	NOD-like receptor signaling pathway	2	58	0.659913	0.927	ko04621	Tab3;Hsp90aa1	K12793+K04079
Metabolism	Carbohydrate metabolism	Ascorbate and aldarate metabolism	1	28	0.667292	0.93	ko00053	Aldh7a1	K14085
Organismal Systems	Excretory system	Endocrine and other factor-regulated calcium reabsorption	2	59	0.669118	0.93	ko04961	Slc8a2;Prkaca	K05849+K04345
Organismal Systems	Immune system	Leukocyte transendothelial migration	4	119	0.67785	0.931	ko04670	Ncf4;Arhgap5;Rock1;Rapgef3	K08012+K13709+K04514+K08014
Metabolism	Lipid metabolism	Glycerolipid metabolism	2	60	0.678121	0.931	ko00561	Aldh7a1;Lpin1	K14085+K15728
Genetic Information Processing	Replication and repair	Homologous recombination	1	29	0.680139	0.931	ko03440	Xrcc2	K10879
Organismal Systems	Nervous system	Synaptic vesicle cycle	2	61	0.686923	0.931	ko04721	Stx3;Snap25	K08486+K18211
Genetic Information Processing	Transcription	RNA polymerase	1	30	0.692492	0.931	ko03020	Polr1d	K03020
Genetic Information Processing	Translation	mRNA surveillance pathway	3	92	0.693567	0.931	ko03015	Gspt1;Upf2;Nxt2	K03267+K14327+K14285
Organismal Systems	Immune system	Cytosolic DNA-sensing pathway	2	62	0.695528	0.931	ko04623	Polr1d;Zbp1	K03020+K12965
Organismal Systems	Nervous system	Neurotrophin signaling pathway	4	123	0.702811	0.931	ko04722	Calm4;Kras;Shc2;Mapkapk2	K02183+K07827+K17447+K04443
Metabolism	Glycan biosynthesis and metabolism	Other types of O-glycan biosynthesis	1	31	0.70437	0.931	ko00514	Fut9	K03663
Human Diseases	Cancers	Colorectal cancer	2	64	0.712152	0.931	ko05210	Kras;Tgfb3	K07827+K13377
Organismal Systems	Development	Osteoclast differentiation	4	125	0.714759	0.931	ko04380	Ncf4;Pirb;Tnfrsf1a;Relb	K08012+K06512+K03158+K09253
Genetic Information Processing	Folding, sorting and degradation	SNARE interactions in vesicular transport	1	32	0.71579	0.931	ko04130	Stx3	K08486
Metabolism	Carbohydrate metabolism	Galactose metabolism	1	32	0.71579	0.931	ko00052	Ugp2	K00963
Organismal Systems	Immune system	Fc gamma R-mediated phagocytosis	3	96	0.720883	0.931	ko04666	XLOC_005195;XLOC_005194;Pld1	K06856+K06856+K01115
Metabolism	Carbohydrate metabolism	Citrate cycle (TCA cycle)	1	33	0.726771	0.931	ko00020	Idh2	K00031
Metabolism	Metabolism of other amino acids	beta-Alanine metabolism	1	33	0.726771	0.931	ko00410	Aldh7a1	K14085
Human Diseases	Cancers	Renal cell carcinoma	2	67	0.735661	0.933	ko05211	Kras;Tgfb3	K07827+K13377
Environmental Information Processing	Signal transduction	AMPK signaling pathway	4	129	0.737594	0.933	ko04152	Prkab2;Eef2k;Prkag2;Igf1	K07199+K08292+K07200+K05459
Organismal Systems	Endocrine system	Melanogenesis	3	100	0.746274	0.933	ko04916	Calm4;Kras;Prkaca	K02183+K07827+K04345
Genetic Information Processing	Replication and repair	DNA replication	1	35	0.74748	0.933	ko03030	Rnaseh2a	K10743
Metabolism	Carbohydrate metabolism	Fructose and mannose metabolism	1	36	0.75724	0.933	ko00051	Tigar	K14634
Metabolism	Amino acid metabolism	Alanine, aspartate and glutamate metabolism	1	36	0.75724	0.933	ko00250	Folh1	K14592
Organismal Systems	Endocrine system	Renin secretion	2	70	0.757519	0.933	ko04924	Calm4;Prkaca	K02183+K04345
Organismal Systems	Endocrine system	Thyroid hormone synthesis	2	70	0.757519	0.933	ko04918	Hspa5;Prkaca	K09490+K04345
Cellular Processes	Cell motility	Regulation of actin cytoskeleton	7	224	0.765466	0.939	ko04810	Cd14;Fgf1;Kras;Itgb8;Pdgfrb;Rock1;Ppp1r12c	K04391+K18496+K07827+K06591+K05089+K04514+K17457
Metabolism	Amino acid metabolism	Tyrosine metabolism	1	38	0.775647	0.946	ko00350	Ddc	K01593
Cellular Processes	Cellular commiunity	Adherens junction	2	74	0.784226	0.946	ko04520	Acp1;Yes1	K14394+K05705
Organismal Systems	Endocrine system	Prolactin signaling pathway	2	74	0.784226	0.946	ko04917	Kras;Shc2	K07827+K17447
Organismal Systems	Digestive system	Pancreatic secretion	3	107	0.786247	0.946	ko04972	Amy1;Atp2a1;Slc12a2	K01176+K05853+K10951
Human Diseases	Substance dependence	Nicotine addiction	1	40	0.792663	0.95	ko05033	Gria1	K05197
Metabolism	Carbohydrate metabolism	Pyruvate metabolism	1	41	0.800682	0.955	ko00620	Aldh7a1	K14085
Organismal Systems	Nervous system	Cholinergic synapse	3	111	0.806663	0.955	ko04725	Kcnj14;Kras;Prkaca	K05007+K07827+K04345
Human Diseases	Infectious diseases	Bacterial invasion of epithelial cells	2	78	0.808321	0.955	ko05100	Cbl;Shc2	K04707+K17447
Organismal Systems	Excretory system	Vasopressin-regulated water reabsorption	1	43	0.815805	0.959	ko04962	Prkaca	K04345
Metabolism	Global and Overview	Biosynthesis of amino acids	2	80	0.819449	0.959	ko01230	Aldh7a1;Idh2	K14085+K00031
Genetic Information Processing	Translation	Aminoacyl-tRNA biosynthesis	1	44	0.822932	0.959	ko00970	Lars	K01869
Organismal Systems	Digestive system	Carbohydrate digestion and absorption	1	48	0.848795	0.969	ko04973	Amy1	K01176
Organismal Systems	Immune system	Platelet activation	3	121	0.85063	0.969	ko04611	Rock1;Prkaca;Vwf	K04514+K04345+K03900
Metabolism	Carbohydrate metabolism	Amino sugar and nucleotide sugar metabolism	1	49	0.854649	0.969	ko00520	Ugp2	K00963
Metabolism	Lipid metabolism	Linoleic acid metabolism	1	49	0.854649	0.969	ko00591	Cyp2j9	K07418
Environmental Information Processing	Signal transduction	Hippo signaling pathway	4	156	0.856897	0.969	ko04390	Amot;Fgf1;Tgfb3;Id2	K16819+K18496+K13377+K17693
Metabolism	Lipid metabolism	Fatty acid degradation	1	50	0.860278	0.969	ko00071	Aldh7a1	K14085
Human Diseases	Infectious diseases	Salmonella infection	2	90	0.866852	0.969	ko05132	Cd14;Rock1	K04391+K04514
Human Diseases	Cancers	Endometrial cancer	1	52	0.870891	0.969	ko05213	Kras	K07827
Human Diseases	Substance dependence	Morphine addiction	2	91	0.870907	0.969	ko05032	Grk6;Prkaca	K08291+K04345
Environmental Information Processing	Signal transduction	Hippo signaling pathway -fly	1	53	0.875893	0.969	ko04391	Ccne2	K06626
Organismal Systems	Development	Axon guidance	3	129	0.879293	0.969	ko04360	Unc5c;Kras;Rock1	K07521+K07827+K04514
Metabolism	Amino acid metabolism	Lysine degradation	1	54	0.880701	0.969	ko00310	Aldh7a1	K14085
Environmental Information Processing	Signal transduction	Phosphatidylinositol signaling system	2	96	0.889529	0.969	ko04070	Calm4;Inpp5k	K02183+K01106
Metabolism	Amino acid metabolism	Valine, leucine and isoleucine degradation	1	56	0.889768	0.969	ko00280	Aldh7a1	K14085
Organismal Systems	Endocrine system	Regulation of lipolysis in adipocyte	1	57	0.894041	0.969	ko04923	Prkaca	K04345
Metabolism	Glycan biosynthesis and metabolism	N-Glycan biosynthesis	1	58	0.898148	0.969	ko00510	Dpm3	K09659
Organismal Systems	Nervous system	Retrograde endocannabinoid signaling	2	100	0.902604	0.969	ko04723	Gria1;Prkaca	K05197+K04345
Organismal Systems	Immune system	Toll-like receptor signaling pathway	2	101	0.90564	0.969	ko04620	Cd14;Tlr3	K04391+K05401
Cellular Processes	Cell growth and death	Cell cycle - yeast	1	60	0.905893	0.969	ko04111	Cdc27	K03350
Human Diseases	Endocrine and metabolic diseases	AGE-RAGE signaling pathway in diabetic complications	2	102	0.908587	0.969	ko04933	Kras;Tgfb3	K07827+K13377
Cellular Processes	Cellular commiunity	Tight junction	3	140	0.91072	0.969	ko04530	Myh7;Kras;Yes1	K17751+K07827+K05705
Environmental Information Processing	Signal transduction	mTOR signaling pathway	1	62	0.913051	0.969	ko04150	Igf1	K05459
Environmental Information Processing	Signal transduction	Wnt signaling pathway	3	144	0.920175	0.973	ko04310	Sfrp4;Prkaca;Serpinf1	K02185+K04345+K19614
Metabolism	Xenobiotics biodegradation and metabolism	Metabolism of xenobiotics by cytochrome P450	1	66	0.92578	0.973	ko00980	Gstt2	K00799
Metabolism	Xenobiotics biodegradation and metabolism	Drug metabolism - cytochrome P450	1	68	0.93143	0.973	ko00982	Gstt2	K00799
Human Diseases	Infectious diseases	Shigellosis	1	69	0.934092	0.973	ko05131	Rock1	K04514
Metabolism	Carbohydrate metabolism	Glycolysis / Gluconeogenesis	1	70	0.936651	0.973	ko00010	Aldh7a1	K14085
Metabolism	Carbohydrate metabolism	Inositol phosphate metabolism	1	71	0.939111	0.973	ko00562	Inpp5k	K01106
Environmental Information Processing	Signal transduction	HIF-1 signaling pathway	2	118	0.945453	0.975	ko04066	Angpt1;Igf1	K05465+K05459
Environmental Information Processing	Signal transduction	Jak-STAT signaling pathway	3	160	0.949545	0.976	ko04630	Il15;Il13ra1;Epor	K05433+K05076+K05079
Cellular Processes	Transport and catabolism	Peroxisome	1	83	0.96216	0.985	ko04146	Idh2	K00031
Metabolism	Lipid metabolism	Arachidonic acid metabolism	1	88	0.968971	0.987	ko00590	Cyp2j9	K07418
Organismal Systems	Sensory system	Taste transduction	1	91	0.972456	0.987	ko04742	Prkaca	K04345
Human Diseases	Cancers	Chemical carcinogenesis	1	94	0.97555	0.987	ko05204	Gstt2	K00799
Environmental Information Processing	Signaling molecules and interaction	Neuroactive ligand-receptor interaction	6	311	0.982667	0.99	ko04080	Tac1;Tspo;Grid1;Gipr;Gria1;Vipr2	K05239+K05770+K05206+K04580+K05197+K04590
Metabolism	Global and Overview	Carbon metabolism	1	118	0.990593	0.994	ko01200	Idh2	K00031
Organismal Systems	Sensory system	Olfactory transduction	3	1051	1	1	ko04740	Calm4;Slc8a2;Prkaca	K02183+K05849+K04345
